# Supplementary material for: The Antitumor Effect of Caffeic Acid Phenethyl Ester by Downregulating Mucosa-Associated Lymphoid Tissue 1 via AR/p53/NF-κB Signaling in Prostate Carcinoma Cells
Source: Cancers (Basel). 2022 Jan 6;14(2):274. doi: 10.3390/cancers14020274 (PMC8773797; doi:10.3390/cancers14020274)
Supplement: Supplementary file 1 [file cancers-14-00274-s001.zip]

Archive with 7 entries (6 files):
- cancers-1524042-supplementary/
- cancers-1524042-supplementary/Figure S1.pdf
- cancers-1524042-supplementary/Figure S2.pdf
- cancers-1524042-supplementary/Figure S3.pdf
- cancers-1524042-supplementary/Figure S4.pdf
- cancers-1524042-supplementary/Figure S5.pdf
- cancers-1524042-supplementary/Figure S6.pdf
